# Supplementary material for: E-Cadherin Expression Distinguishes Mouse from Human Hematopoiesis in the Basophil and Erythroid Lineages
Source: Biomolecules. 2022 Nov 17;12(11):1706. doi: 10.3390/biom12111706 (PMC9688100; doi:10.3390/biom12111706)
Supplement: Supplementary file 1 [file biomolecules-12-01706-s001.zip]

Archive with 5 entries (5 files):
- Krimpenfort et al., Figure S1.pdf
- Krimpenfort et al., Figure S2.pdf
- Krimpenfort et al., Figure S3.pdf
- Krimpenfort et al., Figure S4.pdf
- Supplemental Tables.pdf
